# Supplementary material for: AiiM Lactonase Strongly Reduces Quorum Sensing Controlled Virulence Factors in Clinical Strains of Pseudomonas aeruginosa Isolated From Burned Patients
Source: Front Microbiol. 2019 Nov 14;10:2657. doi: 10.3389/fmicb.2019.02657 (PMC6868103; doi:10.3389/fmicb.2019.02657)
Supplement: Supplementary file 2 [file Data_Sheet_2.xlsx]

## Sheet: Hoja1
Table S1. Atibiotic resistance profiles of the used strains
Strains	Clinical sample	AK	AK	GN	GN	AZT	AZT	CAZ	CAZ	FEP	FEP	CIP	CIP	LVX	LVX	DORY	DOR	IMP	IMP	MRP	MRP	CL	CL	TZP	TZP
P001	Quantitative biopsy	64	RESISTANT	>32	RESISTANT	>64	RESISTANT	>32	RESISTANT	>32	RESISTANT	>4	RESISTANT	>8	RESISTANT	0.5	SUSCEPTIBLE	>32	RESISTANT	>32	RESISTANT	0.5	SUSCEPTIBLE	>128/4	RESISTANT
P053	Catheter tip	64	RESISTANT	32	RESISTANT	64	RESISTANT	32	RESISTANT	32	RESISTANT	8	RESISTANT	8	RESISTANT	32	RESISTANT	>32	RESISTANT	16	RESISTANT	0.5	SUSCEPTIBLE	128/4	RESISTANT
P074	Urine	64	RESISTANT	1	SUSCEPTIBLE	8	SUSCEPTIBLE	32	RESISTANT	32	RESISTANT	8	RESISTANT	8	RESISTANT	32	RESISTANT	>32	RESISTANT	>32	RESISTANT	0.5	SUSCEPTIBLE	>128/4	RESISTANT
P097	Catheter tip	>64	RESISTANT	32	RESISTANT	32	RESISTANT	32	RESISTANT	>32	RESISTANT	8	RESISTANT	8	RESISTANT	32	RESISTANT	32	RESISTANT	16	RESISTANT	0.5	SUSCEPTIBLE	128/4	RESISTANT
P116	Urine	32	RESISTANT	>32	RESISTANT	>64	RESISTANT	>32	RESISTANT	>32	RESISTANT	>8	RESISTANT	8	RESISTANT	>32	RESISTANT	16	RESISTANT	32	RESISTANT	2	SUSCEPTIBLE	128/4	RESISTANT
P187	Urine	4	SUSCEPTIBLE	2	SUSCEPTIBLE	>64	RESISTANT	>64	RESISTANT	>64	RESISTANT	>8	RESISTANT	>32	RESISTANT	>32	RESISTANT	>64	RESISTANT	>32	RESISTANT	1	SUSCEPTIBLE	128/4	RESISTANT
P231	Quantitative biopsy	2	SUSCEPTIBLE	1	SUSCEPTIBLE	4	SUSCEPTIBLE	2	SUSCEPTIBLE	2	SUSCEPTIBLE	0.25	SUSCEPTIBLE	0.25	SUSCEPTIBLE	0.25	SUSCEPTIBLE	0.062	SUSCEPTIBLE	0.25	SUSCEPTIBLE	2	SUSCEPTIBLE	128/4	RESISTANT
P274	Bronchoalveolar lavage fluid	64	RESISTANT	16	RESISTANT	>64	RESISTANT	>64	RESISTANT	>64	RESISTANT	>8	RESISTANT	>8	RESISTANT	32	RESISTANT	64	RESISTANT	64	RESISTANT	2	SUSCEPTIBLE	128/4	RESISTANT
P305	Quantitative biopsy	64	RESISTANT	16	RESISTANT	32	RESISTANT	32	RESISTANT	32	RESISTANT	8	RESISTANT	4	RESISTANT	64	RESISTANT	64	RESISTANT	64	RESISTANT	1	SUSCEPTIBLE	>128/4	RESISTANT
P469	Quantitative biopsy	16	SUSCEPTIBLE	2	SUSCEPTIBLE	32	RESISTANT	32	RESISTANT	32	RESISTANT	2	RESISTANT	1	SUSCEPTIBLE	1	SUSCEPTIBLE	1	SUSCEPTIBLE	0.5	SUSCEPTIBLE	1	SUSCEPTIBLE	16./4	SUSCEPTIBLE
P534	Quantitative biopsy	64	RESISTANT	16	RESISTANT	32	RESISTANT	64	RESISTANT	64	RESISTANT	8	RESISTANT	8	RESISTANT	16	RESISTANT	16	RESISTANT	16	RESISTANT	2	SUSCEPTIBLE	128/4	RESISTANT
P656	Urine	4	SUSCEPTIBLE	4	SUSCEPTIBLE	2	SUSCEPTIBLE	4	SUSCEPTIBLE	4	SUSCEPTIBLE	0.5	SUSCEPTIBLE	0.5	SUSCEPTIBLE	2	SUSCEPTIBLE	0.5	SUSCEPTIBLE	1	SUSCEPTIBLE	0.5	SUSCEPTIBLE	4./4	SUSCEPTIBLE
P665	Endotracheal aspirate	64	RESISTANT	16	RESISTANT	2	SUSCEPTIBLE	32	RESISTANT	32	RESISTANT	>16	RESISTANT	16	RESISTANT	>64	RESISTANT	<64	RESISTANT	>64	RESISTANT	0.5	SUSCEPTIBLE	16./4	SUSCEPTIBLE
P678	Qualitative biopsy	64	RESISTANT	64	RESISTANT	64	RESISTANT	64	RESISTANT	64	RESISTANT	8	RESISTANT	16	RESISTANT	32	RESISTANT	64	RESISTANT	64	RESISTANT	1	SUSCEPTIBLE	128/4	RESISTANT
P697	Bronchoalveolar lavage fluid	2	SUSCEPTIBLE	1	SUSCEPTIBLE	4	SUSCEPTIBLE	4	SUSCEPTIBLE	8	SUSCEPTIBLE	2	RESISTANT	0.5	SUSCEPTIBLE	1	SUSCEPTIBLE	1	SUSCEPTIBLE	1	SUSCEPTIBLE	1	SUSCEPTIBLE	4./4	SUSCEPTIBLE
P699	Urine	64	RESISTANT	16	RESISTANT	8	SUSCEPTIBLE	2	SUSCEPTIBLE	2	SUSCEPTIBLE	0.5	SUSCEPTIBLE	1	SUSCEPTIBLE	0.5	SUSCEPTIBLE	1	SUSCEPTIBLE	0.5	SUSCEPTIBLE	0.5	SUSCEPTIBLE	128/4	RESISTANT
P729	Urine	2	SUSCEPTIBLE	1	SUSCEPTIBLE	2	SUSCEPTIBLE	4	SUSCEPTIBLE	8	SUSCEPTIBLE	2	RESISTANT	0.5	SUSCEPTIBLE	1	SUSCEPTIBLE	1	SUSCEPTIBLE	2	SUSCEPTIBLE	1	SUSCEPTIBLE	4./4	SUSCEPTIBLE
P775	Endotracheal aspirate	64	RESISTANT	16	RESISTANT	4	SUSCEPTIBLE	4	SUSCEPTIBLE	32	RESISTANT	8	RESISTANT	4	RESISTANT	32	RESISTANT	16	RESISTANT	16	RESISTANT	1	SUSCEPTIBLE	128/4	RESISTANT
P787	Urine	64	RESISTANT	64	RESISTANT	32	RESISTANT	4	SUSCEPTIBLE	64	RESISTANT	2	RESISTANT	4	RESISTANT	64	RESISTANT	16	RESISTANT	64	RESISTANT	1	SUSCEPTIBLE	128/4	RESISTANT
P788	Blood culture	64	RESISTANT	64	RESISTANT	64	RESISTANT	32	RESISTANT	64	RESISTANT	8	RESISTANT	64	RESISTANT	64	RESISTANT	64	RESISTANT	64	RESISTANT	1	SUSCEPTIBLE	128/4	RESISTANT
P809	Urine	8	SUSCEPTIBLE	4	SUSCEPTIBLE	64	RESISTANT	64	RESISTANT	64	RESISTANT	8	RESISTANT	16	RESISTANT	64	RESISTANT	64	RESISTANT	64	RESISTANT	2	SUSCEPTIBLE	128/4	RESISTANT
P853	Quantitative biopsy	64	RESISTANT	16	RESISTANT	4	SUSCEPTIBLE	32	RESISTANT	32	RESISTANT	4	RESISTANT	64	RESISTANT	8	RESISTANT	8	RESISTANT	8	RESISTANT	1	SUSCEPTIBLE	16./4	SUSCEPTIBLE
P902	Quantitative biopsy	8	SUSCEPTIBLE	1	SUSCEPTIBLE	2	SUSCEPTIBLE	4	SUSCEPTIBLE	8	SUSCEPTIBLE	0.5	SUSCEPTIBLE	0.5	SUSCEPTIBLE	8	RESISTANT	1	SUSCEPTIBLE	0.5	SUSCEPTIBLE	1	SUSCEPTIBLE	4./4	SUSCEPTIBLE
P914	Endotracheal aspirate	2	SUSCEPTIBLE	1	SUSCEPTIBLE	1	SUSCEPTIBLE	4	SUSCEPTIBLE	4	SUSCEPTIBLE	0.5	SUSCEPTIBLE	0.5	SUSCEPTIBLE	64	RESISTANT	16	RESISTANT	16	RESISTANT	1	SUSCEPTIBLE	8./4	SUSCEPTIBLE
P920	Quantitative biopsy	64	RESISTANT	64	RESISTANT	1	SUSCEPTIBLE	32	RESISTANT	32	RESISTANT	2	RESISTANT	4	RESISTANT	32	RESISTANT	32	RESISTANT	64	RESISTANT	0.5	SUSCEPTIBLE	128/4	RESISTANT
H015	Blood culture	64	RESISTANT	32	RESISTANT	32	RESISTANT	64	RESISTANT	>64	RESISTANT	8	RESISTANT	>8	RESISTANT	32	RESISTANT	32	RESISTANT	32	RESISTANT	1	SUSCEPTIBLE	128/4	RESISTANT
H039	Blood culture	>64	RESISTANT	>32	RESISTANT	32	RESISTANT	32	RESISTANT	0.5	SUSCEPTIBLE	32	RESISTANT	>8	RESISTANT	8	RESISTANT	32	RESISTANT	1	SUSCEPTIBLE	8	RESISTANT	128/4	RESISTANT
H277	Blood culture	2	SUSCEPTIBLE	1	SUSCEPTIBLE	2	SUSCEPTIBLE	4	SUSCEPTIBLE	2	SUSCEPTIBLE	0.25	SUSCEPTIBLE	0.5	SUSCEPTIBLE	0.5	SUSCEPTIBLE	1	SUSCEPTIBLE	0.5	SUSCEPTIBLE	0.5	SUSCEPTIBLE	8./4	SUSCEPTIBLE
H293	Blood culture	16	SUSCEPTIBLE	16	RESISTANT	32	RESISTANT	>64	RESISTANT	64	RESISTANT	8	RESISTANT	8	RESISTANT	8	RESISTANT	2	SUSCEPTIBLE	2	SUSCEPTIBLE	1	SUSCEPTIBLE	128/4	RESISTANT
H311	Blood culture	8	SUSCEPTIBLE	32	RESISTANT	0.5	SUSCEPTIBLE	4	SUSCEPTIBLE	4	SUSCEPTIBLE	2	RESISTANT	0.5	SUSCEPTIBLE	8	RESISTANT	8	RESISTANT	8	RESISTANT	0.25	SUSCEPTIBLE	4./4	SUSCEPTIBLE
Abbreviations
AK	Amikacin
GN	Gentamicin
AZT	Aztreonam
CAZ	Ceftazidime
FEP	Cefepime
CIP	Ciprofloxacin
LVX	Levofloxacin
DORY	Doripenem
IMP	Imipenem
MRP	Meropenem
CL	Colistin
TZP	Piperacillin/Tazobactam
